# Supplementary material for: Unraveling the Protein Network of Tomato Fruit in Response to Necrotrophic Phytopathogenic Rhizopus nigricans
Source: PLoS One. 2013 Sep 2;8(9):e73034. doi: 10.1371/journal.pone.0073034 (PMC3759434; doi:10.1371/journal.pone.0073034)
Supplement: Table S1 — Detailed sequences match searching between protein data from 2-DE and Arabidopsis by InParanoid. (XLSX) [file pone.0073034.s002.xlsx]

## Sheet: Sheet1
Search sequences in InParanoid for sequence similarity
Run using local BLAST2, whenever possible use short sequences (< 50 amino acids)
Limit the number of your results:
Maximum number of hits to show: 20
E-value cutoff level 0.01
Score cutoff level：50
Spot	Pro Name
1	17.7 kD class I small heat shock protein [Solanum lycopersicum]
	Blastsearch for the sequence:
	MSLIPRIFGDRRSSSMFDPFSIDVFDPFRELGFPSTNSGESSAFANTRIDWKETPEAHVF
	KVDLPGLKKEEVKVEVEEDRVLQISGERNVEKEDKNDKWHRMERSSGKFMRRFRLPENAK
	MDQVKASMENGVLTVTVPKEEVKKPEVKSIEISG
	Inparanoid	Protein ID	Species	Score	E Value	Description	Alternative ID
	Cluster	At1g07400.1	Arabidopsis thaliana	187.193	9.31388e-47	17.8 kDa class I heat shock protein (HSP17.8-CI) similar to 17.5 kDa class I heat shock protein SP:P04793 from [Glycine max]; contains Pfam PF00011: Hsp20/alpha crystallin family	Q9LNW0 (Uniprot)
	No result!
2	heat shock protein 70 [Solanum lycopersicum]
	Blastsearch for the sequence:
	MASSATHQVKIPFSGHKLDNRTPFSGGRISFASRKKCYSDKAVRQRFRPMKVVNEKVVGI
	DLGTTNSAVAVMEGGKPTIVTNAEGQRTTPSVVAYTKNGDRLVGQIAKRQSVVNPENAFF
	SVKRFIGRKMAEVDEESKQVSYRVMKDENGNVKLECPAIGKQFAPEEISAQVLRKLVDDA
	SKFLNDKVAKAVVTVPAYFNDSQRTATKDAGRIAGLDVLRIINEPTAASLAYGFEKKSNE
	TILVFDLGGGTFDVSVLEVGDGVFEVLSTSGDTHLGGDDFDKRIVDWLADTFRKEEGIEL
	LKDKQALQRLTEAAGKAKIELATLTQTNISLPFITATADGPKHIDTTFTRAKFEELCSDL
	LDRLKTPVETASKDASLSFKDIDEVVLVGGSTRIPAVQNLVRKMTGKEPNVSVNPDEVVA
	LGASVQAGILAGDVSDIVLLDVAPLSLGLETLGGVMTKIIPRNTTLPTSKSEVFSTAADG
	QTSVEINVLQGEREFVKDNKSIGRFRLDGIPPAPRGVPQIEVKFDIDANGILSVTATDKG
	TGKKQDITITGASTLPKDEVDRMVQEAEKFAREDKEKREAIDAKNQAESVVYQTEKQLKE
	LGDKVPADVKNKVESKLKELKDAISGDSTQTIKVAMAALNQEVMQLGQSLYSQPGPAGSG
	PSPGAGTTGSSGSTGKDDGDGEVIDADFSESN
	Inparanoid	Protein ID	Species	Score	E Value	Description	Alternative ID
	Cluster	At5g49910.1	Arabidopsis thaliana	1057.36	0	heat shock protein 70 / HSP70 (HSC70-7) identical to heat shock protein 70 [Arabidopsis thaliana] GI:6746592	Q9LTX9 (Uniprot)
17	small heat shock protein [Solanum lycopersicum]
	Blastsearch for the sequence:
	MRVISKLTLLIISIACIFQVSSLSADGSSLVPLIIDQMISSNPANTFLDPFKVLEQIPFG
	LENTLLARVDWKETAKGHVISVEVPGLNKDDIKIEIEENRVLRVSGERKKEEEKNDEENH
	WHCVERSHGKFWRQFRLPENADIDTMKAKLENGVLTISFAKLSADRIKGPKVVSIESKQQ
	GKESSVREEL
	Inparanoid	Protein ID	Species	Score	E Value	Description	Alternative ID
	Cluster	At4g10250.1	Arabidopsis thaliana	163.31	2.62054e-39	22.0 kDa ER small heat shock protein (HSP22.0-ER) identical to endomembrane-localized small heat shock protein GI:511795 from [Arabidopsis thaliana]	Q38806 (Uniprot)
18	pathogenesis-related protein PR P23 [Solanum lycopersicum]
	Blastsearch for the sequence:
	AFVTYTYAATFEVRNNCPYTVWAASTPIGGGRRLDRGQTWVINAPRGTKMARIWGRTNCN
	FDGAGRGSCQTGDCGGVLQCTGWGKPPNTLAEYALDQFSNLDFWDISLVDGFNIPMTFAP
	TNPSGGKCHAIHCTANINGECPGSLRVPGGCNNPCTTFGGQQYCCTQGPCGPTDLSRFFK
	QRCPDAYSYPQDDPTSTFTCPSGSTNYRVVFCPNGVTSPNFPLEMPSSDEEAK
	Inparanoid	Protein ID	Species	Score	E Value	Description	Alternative ID
	Cluster	At4g11650.1	Arabidopsis thaliana	336.265	3.51634e-91	osmotin-like protein (OSM34) nearly identical to SP|P50700|OSL3_ARATH Osmotin-like protein OSM34 precursor {Arabidopsis thaliana}; contains Pfam profile PF00314: Thaumatin family	P50700 (Uniprot)
23	beta-1,3-glucanase [Solanum lycopersicum]
	Blastsearch for the sequence:
	MAFLSSLLASLLLVGLLIQITGAQPIGVCYGKIANNLPSDQDVIKLYNSNNIKKMRIYFP
	ETNVFNALKGSNIEIILDVPNQDLEALANPSKRQGWVQDNIRNHFPDVKFKYIAVGNEVD
	PGRDSGKYARFVGPAMENIYNALSSAGLQNQIKVSTATYLGLLTNTYPPRDSIFRDEYKS
	FINPIIGFLSRHNLPLLANIYPYFGHADDNVPLPYALFKQQGLNDAGYQNLFDALVDSMY
	FATEKLGGQNIEIIVSESGWPSEGHPSATLENAMTYYTNLINHVKGGAGTPKKPGRTIET
	YLFAMFDENRKDGKPSEQHFGLFKPDQRPKYQLKFD
	Inparanoid	Protein ID	Species	Score	E Value	Description	Alternative ID
	Cluster	At3g57260.1	Arabidopsis thaliana	305.834	9.47259e-82	glycosyl hydrolase family 17 protein similar to glucan endo-1,3-beta-glucosidase, acidic isoform precursor SP:P33157 from [Arabidopsis thaliana]	P33157 (Uniprot)
23	beta-1,3-glucanase [Solanum lycopersicum]
	Blastsearch for the sequence:
	MATSQIAIIVLLGLLVATNIHITEAQIGVCYGMMGNNLPSHSEVIQLYKSRNIRRLRLYD
	PNHGALNALRGSNIEVILGLPNVDVKHISSGMEHARWWVQKNVRDFWPHVKIKYIAVGNE
	ISPVTGTSNLAPFQVPALVNIYKAIGEAGLGNDIKVSTSVDMTLIGNSYPPSQGSFRNDV
	RWFTDPIVGFLRDTRAPLLVNIYPYFSYSGNPGQISLPYALFTAPNVVVQDGSRQYRNLF
	DAMLDSVYAAMDRTGGGSVGIVVSESGWPSAGAFGATHENAQTYLRNLIQHAKEGSPRKP
	GPIETYIFAMFDENNKNPELEKHFGMFSPNKQPKYNLNFGVSERVWDITNSTASSLTSEI
	Inparanoid	Protein ID	Species	Score	E Value	Description	Alternative ID
	Cluster	At3g57270.1	Arabidopsis thaliana	325.865	9.86618e-88	glycosyl hydrolase family 17 protein similar to beta-1,3-glucanase GI:16903144 from [Prunus persica]	Q9M2M0 (Uniprot)
	Single!
30	acidic 26 kDa endochitinase precursor [Solanum lycopersicum]
	Blastsearch for the sequence:
	MKFNIVSPVALSCLFFLFLTGTLAQNAGSIVTRELFEQMLSFRNNDACPAKGFYTYDAFI
	AAANSFPGFGTAGDDTARKKEIAAFFGQTSHETNGGSAGTFTGGYCFVKQIEQSDRYYGR
	GPIQLTHQSNYERAGQGIGVGQELVNNPDLVATDPIISFKTAIWFWMTEQDNKPSCHNVI
	IGQWTPSPKDTAANRVPGYGVITNIINGQFECGMGPNTAAESRIGFYRRYCGMLNVPTGE
	NLDCNNQKNFAQG
	Inparanoid	Protein ID	Species	Score	E Value	Description	Alternative ID
	Cluster	LOC_Os10g39680.1	Oryza sativa	312.383	6.35674e-84	protein CHIT14 - Chitinase family protein precursor, expressed
	Cluster	LOC_Os05g33140.1	Oryza sativa	286.96	2.86004e-76	protein CHIT5 - Chitinase family protein precursor, expressed
	Cluster	LOC_Os05g33130.1	Oryza sativa	283.108	4.12989e-75	protein CHIT17 - Chitinase family protein precursor, expressed
	Cluster	LOC_Os06g51060.1	Oryza sativa	277.715	1.73513e-73	protein CHIT8 - Chitinase family protein precursor, expressed
	Cluster	LOC_Os03g04060.1	Oryza sativa	276.944	2.95968e-73	protein CHIT16 - Chitinase family protein precursor, expressed
	Cluster	At3g12500.1	Arabidopsis thaliana	276.559	3.86546e-73	basic endochitinase identical to basic endochitinase precursor SP:P19171 from [Arabidopsis thaliana]	P19171 (Uniprot)
36	class I small heat shock protein 17.6 [Solanum lycopersicum]
	Blastsearch for the sequence:
	MSLIPRIFGDRRSSSMFDPFSIDVFDPFRELGFPGTNSGESSAFANTRIDWKETPEAHVF
	KADLPGLKKEEVKVEVEEDRVLQISGERNVEKEDKNDKWHRVERSSGKFMRRFRLPENAK
	MDQVKASMENGVLTVTVPKEEVKKPEVKSIEISG
	Inparanoid	Protein ID	Species	Score	E Value	Description	Alternative ID
	Cluster	At1g07400.1	Arabidopsis thaliana	188.348	4.18082e-47	17.8 kDa class I heat shock protein (HSP17.8-CI) similar to 17.5 kDa class I heat shock protein SP:P04793 from [Glycine max]; contains Pfam PF00011: Hsp20/alpha crystallin family	Q9LNW0 (Uniprot)
	Single!
41	cytosolic class II small heat shock protein HCT2 [Solanum lycopersicum]
	Blastsearch for the sequence:
	MDLRLMGIDNTPLFHTLQHMMEAAGEDSVNAPPKKYVRDAKAMAATPVDVKEYPDSYVFV
	VDMPGLKSGDIKVQVEEDNVLLISGERKREEEKEGVKFIRMERRVGKFMRKFSLPENANT
	DAISAVCQDGSLTVTVQKLPPPEPKKSKTIQVKVA
	Inparanoid	Protein ID	Species	Score	E Value	Description	Alternative ID
	Cluster	LOC_Os01g08860.1	Oryza sativa	177.178	9.892e-44	protein hsp20/alpha crystallin family protein, putative, expressed
	Cluster	At5g12020.1	Arabidopsis thaliana	172.94	1.86555e-42	17.6 kDa class II heat shock protein (HSP17.6-CII) identical to 17.6 kDa class II heat shock protein SP:P29830 from [Arabidopsis thaliana] <<less... more>>	P29830 (Uniprot)
40	pathogenesis-related protein PR P23 [Solanum lycopersicum]
	Blastsearch for the sequence:
	AFVTYTYAATFEVRNNCPYTVWAASTPIGGGRRLDRGQTWVINAPRGTKMARIWGRTNCN
	FDGAGRGSCQTGDCGGVLQCTGWGKPPNTLAEYALDQFSNLDFWDISLVDGFNIPMTFAP
	TNPSGGKCHAIHCTANINGECPGSLRVPGGCNNPCTTFGGQQYCCTQGPCGPTDLSRFFK
	QRCPDAYSYPQDDPTSTFTCPSGSTNYRVVFCPNGVTSPNFPLEMPSSDEEAK
	Inparanoid	Protein ID	Species	Score	E Value	Description	Alternative ID
	Cluster	At4g11650.1	Arabidopsis thaliana	336.265	3.51634e-91	osmotin-like protein (OSM34) nearly identical to SP|P50700|OSL3_ARATH Osmotin-like protein OSM34 precursor {Arabidopsis thaliana}; contains Pfam profile PF00314: Thaumatin family	P50700 (Uniprot)
	Repeat!
42	STH-2 protein [Solanum tuberosum]
	Blastsearch for the sequence:
	MGVTSYTHETTTPIAPTRLFKALVVDSDNLIPKLMPQVKNIEAEGDGSIKKMNFVEGSPI
	KYLKHKIHVVDDKNLVTKYSMIEGDVLGDKLESISYDLKFEAHGNGGCVCKSITEYHTKG
	DYVLKDEEHNEGQKQGMELFKIVEAYLLANPSVYA
	Inparanoid	Protein ID	Species	Score	E Value	Description	Alternative ID
	Cluster	596079	Populus trichocarpa	179.104	2.60316e-44
	No result!
7	RecName: Full=Peptide methionine sulfoxide reductase; AltName: Full=Fruit-ripening protein E4; AltName: Full=Peptide-methionine (S)-S-oxide reductase; Short=Peptide Met(O) reductase; AltName: Full=Protein-methionine-S-oxide reductase
	Blastsearch for the sequence:
	MEGNNSSSKSTTNPALDPDLDSPDQPGLEFAQFAAGCFWGVELAFQRVGGVVKTEVGYSQ
	GNVHDPNYKLICSGTTEHAEAIRIQFDPNVCPYSNLLSLFWSRHDPTTLNRQGNDVGKQY
	RSGIYYYNDAQAQLARESLEAKQKEFMDKKIVTEILPAKRFYRAEEYHQQYLEKGGGRGC
	KQSAAKGCNDPIRCYG
	Inparanoid	Protein ID	Species	Score	E Value	Description	Alternative ID
	Cluster	At5g61640.1	Arabidopsis thaliana	270.781	1.24481e-71	peptide methionine sulfoxide reductase, putative similar to peptide methionine sulfoxide reductase (msr) [Arabidopsis thaliana] GI:4884033; contains Pfam profile PF01625: Peptide methionine sulfoxide reductase	Q9FKF7 (Uniprot)
11	RAD23-like [Solanum tuberosum]
	Blastsearch for the sequence:
	MKIFVKTLKGTHFEIEVKPEDTVADVKKSIETVQGQDVYPAAQQMLIHQVKVLKDPTTLD
	ENKVAENSFVVIMLSKNKVSTSGTSATQPAPSNSAQPATSTGQPTQTVAPQATAASVAPA
	QSAPAPAPAPAPAPAPAPAAANPLTDVYGQAASNLVAGSTLETTVQQILDMGGGSWERDT
	VVRALRAAYNNPERAIEYLYSGIPEQAEIPPAAPVSGQAVNPPVQASPPAVPSGGPNANP
	LDLFPQGLPNVGSNVGAGNLDFLSNSPQFQALRAMVQANPQILQPMLQELGKQNPQLMRL
	IQEHQADFLRLINEPVEGEGNVPGQPAGAIPQAVTVTPEEREAIERLEAMGFDRALVLQV
	FFACNKNEEMAANYLLDHMHEFDE
	Inparanoid	Protein ID	Species	Score	E Value	Description	Alternative ID
	Cluster	At5g38470.1	Arabidopsis thaliana	450.284	3.80036e-125	DNA repair protein RAD23, putative similar to DNA repair by nucleotide excision (NER) RAD23 protein, isoform I GI:1914683 from [Daucus carota]	Q84L30 (Uniprot)
22	RecName: Full=26S protease regulatory subunit 6A homolog; AltName: Full=LEMA-1; AltName: Full=Mg(2+)-dependent ATPase 1; AltName: Full=Tat-binding protein homolog 1; Short=TBP-1
	Blastsearch for the sequence:
	MATPMAEDSNFEDDQLHAMSTEDIIRASRLLDNEIRIIKEELQRTNLELDSFKEKIKENQ
	EKIKLNKQLPYLVGNIVEILEMNPEEEAEEDGANIDLDSQRKGKCVVLKTSTRQTIFLPV
	VGLVDPDNLKPGDLVGVNKDSYLILDTLPSEYDSRVKAMEVDEKPTEDYHDIGGLEKQIQ
	ELVEAIVLPMTHQERFQKLGVRPPKGVLLYGPPGTGKTLMARACAAQTNATFLKLAGPQL
	VQMFIGDGAKLVRDAFQLAKEKSPCIIFIDEIDAIGTKRFDSEVSGDREVQRTMLELLNQ
	LDGFSSDDRIKVIAATNRADILDPALMRSGRLDRKIEFPHPTEEARARILQIHSRKMNVN
	PDVNFEELARSTDDFNGAQLKAVCVEAGMLALRRDATEVTHEDFNEGIIQVQAKKKASLN
	YYA
	Inparanoid	Protein ID	Species	Score	E Value	Description	Alternative ID
	Cluster	At3g05530.1	Arabidopsis thaliana	752.281	0	26S proteasome AAA-ATPase subunit (RPT5a) identical to GB:AAF22525 GI:6652886 from [Arabidopsis thaliana]	Q9SEI2 (Uniprot)
33	Skp1-like protein 3 [Petunia integrifolia subsp. inflata]
	Blastsearch for the sequence:
	MSTSKMIVLKSSDGETFQVEESVALESQTIKHMIEDDCADTSIPLPNVTSKILAKVIEYC
	KRHVEANKSEDKASEDELKSFDSDFVKVDQGTLFDLILAANYLNIKSLLDLTCQTVADMI
	KGKTPEEIRKTFNIKNDFTPEEEEEVRRENAWAFE
	Inparanoid	Protein ID	Species	Score	E Value	Description	Alternative ID
	Cluster	At5g42190.1	Arabidopsis thaliana	233.032	1.51905e-60	E3 ubiquitin ligase SCF complex subunit SKP1/ASK1 (At2) / UFO-binding protein (UIP2) E3 ubiquitin ligase; skp1b; identical to UIP2 GI:3719211 from [Arabidopsis thaliana]; contains Pfam profiles PF01466: Skp1 family, dimerisation domain and PF03931:Skp1 family, tetramerisation domain; identical to cDNA UFO binding protein UIP2 mRNA, partial cds GI:3719210	Q9FHW7 (Uniprot)
39	proteasome-like protein alpha subunit [Solanum tuberosum]
	Blastsearch for the sequence:
	MSRRYDSRTTIFSPEGRLYQVEYAMEAIGNAGSAIGILSKDGVVLVGEKKVTSKLLQTST
	SSEKMYKIDDHVACAVAGIMSDANILINTARVQAQRYTFAYQEPMPVEQLVQSLCDTKQG
	YTQFGGLRPFGVSFLFAGWDKNYGFQLYMSDPSGNYGGWKAAAIGANNQAAQSILKQDYK
	DDITREEAVQLALKVLGKTMDSTSLTSEKLELAEVFLSNGKVKYQACSPETLNKMLVSAG
	LTQPTAEE
	Inparanoid	Protein ID	Species	Score	E Value	Description	Alternative ID
	Cluster	At3g22110.1	Arabidopsis thaliana	416.001	3.92404e-115	20S proteasome alpha subunit C (PAC1) (PRC9) identical to GB:AAC32057 from [Arabidopsis thaliana] (Genetics (1998) 149 (2), 677-692); identical to cDNA proteasome subunit prc9 GI:2511583	O81148 (Uniprot)
43	Hop-interacting protein THI111 [Solanum lycopersicum]
	Blastsearch for the sequence:
	MKITVMTTDEQIVTLDVDRDESVENLKALLEVETQVPLQQQQLLYNGKEMRNSDKLSAVG
	VGDGDLVMMVSSAASQSSAPANDLSFKQDGSAVNPSAFQQHLRNDSNLMAQLFQNDPELA
	QAVLGNDLNRLQELLRLRHQHKSELRRRQEEEMALLYADPFDVEAQRKIEEQIRQKGIEE
	NWAAALEHNPEAFGTVVMLYVDMEVNGHPLKAFVDSGAQSTIISKSCAERCGLWRLLDTR
	YKGIARGVGQTEILGRIHVAPIKIGKIFYPCSFVVLDSPNMEFLFGLDMLRKHQCMIDLK
	DNVLRVGGGEVAVPFLHEKDIPSHFLDERKAEASSSGAQATSGATGKTDPTKGSPSGSAG
	GNLTQGPEFEAKVAKLVELGFGREAVVQALKFFDGNEEQAAGYLFGG
	Inparanoid	Protein ID	Species	Score	E Value	Description	Alternative ID
	Cluster	At3g13235.1	Arabidopsis thaliana	528.48	1.18899e-148	ubiquitin family protein contains INTERPRO:IPR000626 ubiquitin domain	Q1EBV4 (Uniprot)
	Sigle!
14	alpha-mannosidase [Solanum lycopersicum]
	Blastsearch for the sequence:
	MKNMGKFEIWFLILMVCGLWVVEAKYMVYNTSQGIVSGKLNVHLVPHTHDDVGWLKTVDQ
	YYVGSNNSIQVACVQNVLDSLIPALLADKNRKFIYVEQAFFQRWWRNQSPGMQSTVKQLV
	NSGQLEFINGGWCMHDEAATHYIDMIDQTTLGHKYIKQQFNVTPRIGWQIDPFGHSAVQA
	YLLGAEVGFDSLFFGRIDYQDREKRKIEKSLEVIWRGSKSLSSSTQIFSGAFPQNYEPPS
	KFYFEVNDDNSLPVQDDVNLFDYNVQERVNDFVAAALSQANITRTNHIMWTMGTDFKYQY
	AHTWFRNMDKLIHYVNQDGRVNALYSSPSIYTDAKYALDESWPLKTDDYFPYADRINAYW
	TGYFTSRPALKLYVRMMSGYYLAARQLEFFKGRIETGPTTEILADALAIAQHHDAVSGTS
	KQHVADDYAKRLFIGYKQAEDLVSNSLACMVESASASGCKNPQINFKQCPLLNISYCPPT
	EADLAPGKKLVVVVYNALGWKRTDVVRIPVVNKNVIVEDSTGKEIESQLLPIVKESIVIR
	NYYAAAYFGESPTSSPKYWLVFTATVPPLGFSSYVITSGKQAVAASIPQTFYKTDGSQSD
	AVEVGPGNLKLLYSANGAKFTQYFNKRNQVRSSLEQSFSYYSADDGSKDDYKDIQASGAY
	VFRPNGSFPIHPEGKVPATILRGPLLDEVHQNINSWIYQITRVYKEKEHVEVEFTVGPIP
	IDNGIGKELVTQIQTDIKSNKTFYTDSNGRDFLKRVRDYRADWDLQVNQPAAGNYYPINL
	GLFLKDNNNEFSVLVDRSVGGSSLVDGQLELMLHRRLLNDDGRGVAEALNETVCALGKCM
	GLTVQGKYYIRIDSLGEGAKWRRSFGQEIYSPLLLAFTEQDGDKFTKFPVPTFTGMDPSY
	SLPDNVAIITLQELEDHTVLLRLAHLYEVDEDKDLSTKASVELKRLFPKRKINKIREMSL
	SANQERVEMEKKRLKWKAEAPSDLRDVARGGPVDPTKLMVELAPMEIRTFVIDLSQSVPE
	GWKSHMSL
	Inparanoid	Protein ID	Species	Score	E Value	Description	Alternative ID
	Cluster	At5g13980.2	Arabidopsis thaliana	1415.59	0	glycosyl hydrolase family 38 protein similar to alpha-mannosidase GI:1419374 from [Homo sapiens]	Q3E9H8 (Uniprot) Q8LPJ3 (Uniprot)
	Sigle!
20	alpha-galactosidase [Solanum lycopersicum]
	Blastsearch for the sequence:
	MSSTSPLLLWCCLCLSLATVYARLQPRNLIVNSNLSVNEFNRRNLLGNGLGQTPQMGWSS
	WNHFGCNIDENIIKGTADAMVHTGLASLGYEYINIDDCWAEANRDSQGNMVAKGSTFPSG
	IKALADYVHGKGLKLGVYSDAGTQTCSKQMPGSLGHEEQDAKTFASWGVDYLKYDNCNNE
	DRSPRERYPIMSNALQNSGRAIFYSMCEWGDDNPATWASSVGNSWRTTGDITDDWNSMTS
	RADLNDQWASYAGPGGWNDPDMLEVGNGGMSFGEYRSHFSIWALVKAPLIIGCDLRSMDN
	TAHDILSNPEVIAVNQDKLGVQGKKVKQYGDLEVWAGPLSGKRVAVVLWNRGSYKADITA
	YWSDIGLDYSTLVDARDLWA
	Inparanoid	Protein ID	Species	Score	E Value	Description	Alternative ID
	Cluster	At5g08370.1	Arabidopsis thaliana	551.206	1.55712e-155	alpha-galactosidase, putative / melibiase, putative / alpha-D-galactoside galactohydrolase, putative similar to alpha-galactosidase SP:Q42656 from [Coffea arabica]	Q8RX86 (Uniprot)
	Sigle!
26	chloroplast sedoheptulose-1,7-bisphosphatase [Solanum lycopersicum]
	Blastsearch for the sequence:
	METGVTCCARVTSLLPNVSSQQYSTSIATSRSISPSFNSRSLKSSSLFGESLRVAPKSSL
	KVSRTKNSSLVTKCEIGDSLEEFLSKSTSDKGLIRLMMCMGEALRTIAFKVRTASCGGTA
	CVNSFGDEQLAVDMLADKLLFEALTYSHFCKYACSEEVPELQDMGGPAEGGFSVAFDPLD
	GSSIVDTNFTVGTIFGVWPGDKLTGITGREQVAAAMGIFGPRTTYVLALKDVPGTHEFLL
	LDEGKWQHVKDTTEIGEGKMFSPGNLRATFDNPDYAKLIEYYVKEKYTLRYTGGMVPDVN
	QIIVKEKGIFTNVTSPTAKAKLRLLFEVAPLGFLIEKAGGYSSDGKQSVLDKVIVNLDDR
	TQVAYGSKNEIIRFEETLYGSSRLKAGAPVGAAV
	Inparanoid	Protein ID	Species	Score	E Value	Description	Alternative ID
	Cluster	LOC_Os04g16680.1	Oryza sativa	600.512	2.3629e-170	protein fructose-1,6-bisphosphatase, putative, expressed
	Cluster	At3g55800.1	Arabidopsis thaliana	600.127	3.08604e-170	sedoheptulose-1,7-bisphosphatase, chloroplast / sedoheptulose-bisphosphatase identical to SP|P46283 Sedoheptulose-1,7-bisphosphatase, chloroplast precursor (EC 3.1.3.37) (Sedoheptulose-bisphosphatase) (SBPASE) (SED(1,7)P2ASE) {Arabidopsis thaliana}	P46283 (Uniprot)
4	RecName: Full=1-aminocyclopropane-1-carboxylate oxidase homolog; AltName: Full=Protein E8
	Blastsearch for the sequence:
	MESPRVEESYDKMSELKAFDDTKAGVKGLVDSGITKVPQIFVLPPKDRAKKCETHFVFPV
	IDLQGIDEDPIKHKEIVDKVRDASEKWGFFQVVNHGIPTSVLDRTLQGTRQFFEQDNEVK
	KQYYTRDTAKKVVYTSNLDLYKSSVPAASWRDTIFCYMAPNPPSLQEFPTPCGESLIDFS
	KDVKKLGFTLLELLSEGLGLDRSYLKDYMDCFHLFCSCNYYPPCPQPELTMGTIQHTDIG
	FVTILLQDDMGGLQVLHQNHWVDVPPTPGSLVVNIGDFLQLLSNDKYLSVEHRAISNNVG
	SRMSITCFFGESPYQSSKLYGPITELLSEDNPPKYRATTVKDHTSYLHNRGLDGTSALSR
	YKI
	Inparanoid	Protein ID	Species	Score	E Value	Description	Alternative ID
	Cluster	At1g06620.1	Arabidopsis thaliana	382.874	6.83769e-105	2-oxoglutarate-dependent dioxygenase, putative similar to 2A6 (GI:599622) and tomato ethylene synthesis regulatory protein E8 (SP|P10967); contains Pfam profile: PF00671 Iron/Ascorbate oxidoreductase family	Q84MB3 (Uniprot)
	Sigle!
6	1-aminocyclopropane-1-carboxylic acid oxidase [Solanum lycopersicum]
	Blastsearch for the sequence:
	MENFPIINLEKLNGDERANTMEMIKDACENWGFFELVNHGIPHEVMDTVEKMTKGHYKKC
	MEQRFKELVASKGLEAVQAEVTDLDWESTFFLRHLPTSNISQVPDLDEEYREVMRDFAKR
	LEKLAEELLDLLCENLGLEKGYLKNAFYGSKGPNFGTKVSNYPPCPKPDLIKGLRAHTDA
	GGIILLFQDDKVSGLQLLKDEQWIDVPPMRHSIVVNLGDQLEVITNGKYKSVLHRVIAQT
	DGTRMSLASFYNPGSDAVIYPAKTLVEKEAEESTQVYPKFVFDDYMKLYAGLKFQAKEPR
	FEAMKAMESDPIASA
	Inparanoid	Protein ID	Species	Score	E Value	Description	Alternative ID
	Cluster	At1g05010.1	Arabidopsis thaliana	463.766	2.4645e-129	1-aminocyclopropane-1-carboxylate oxidase / ACC oxidase / ethylene-forming enzyme (ACO) (EAT1) Identical to 1-aminocyclopropane-1-carboxylate oxidase (ACC oxidase) gb|X66719 (EAT1). ESTs gb|T43073, gb|T5714, gb|R90435, gb|R44023, gb|AA597926, gb|AI099676, gb|AA650810 and gb|29725 come from this gene	Q06588 (Uniprot)
13	RecName: Full=1-aminocyclopropane-1-carboxylate oxidase homolog; AltName: Full=Protein E8
	Blastsearch for the sequence:
	MESPRVEESYDKMSELKAFDDTKAGVKGLVDSGITKVPQIFVLPPKDRAKKCETHFVFPV
	IDLQGIDEDPIKHKEIVDKVRDASEKWGFFQVVNHGIPTSVLDRTLQGTRQFFEQDNEVK
	KQYYTRDTAKKVVYTSNLDLYKSSVPAASWRDTIFCYMAPNPPSLQEFPTPCGESLIDFS
	KDVKKLGFTLLELLSEGLGLDRSYLKDYMDCFHLFCSCNYYPPCPQPELTMGTIQHTDIG
	FVTILLQDDMGGLQVLHQNHWVDVPPTPGSLVVNIGDFLQLLSNDKYLSVEHRAISNNVG
	SRMSITCFFGESPYQSSKLYGPITELLSEDNPPKYRATTVKDHTSYLHNRGLDGTSALSR
	YKI
	Inparanoid	Protein ID	Species	Score	E Value	Description	Alternative ID
	Cluster	At1g06620.1	Arabidopsis thaliana	382.874	6.83769e-105	2-oxoglutarate-dependent dioxygenase, putative similar to 2A6 (GI:599622) and tomato ethylene synthesis regulatory protein E8 (SP|P10967); contains Pfam profile: PF00671 Iron/Ascorbate oxidoreductase family	Q84MB3 (Uniprot)
	Sigle!
15	RecName: Full=1-aminocyclopropane-1-carboxylate oxidase homolog; AltName: Full=Protein E8
	Blastsearch for the sequence:
	MESPRVEESYDKMSELKAFDDTKAGVKGLVDSGITKVPQIFVLPPKDRAKKCETHFVFPV
	IDLQGIDEDPIKHKEIVDKVRDASEKWGFFQVVNHGIPTSVLDRTLQGTRQFFEQDNEVK
	KQYYTRDTAKKVVYTSNLDLYKSSVPAASWRDTIFCYMAPNPPSLQEFPTPCGESLIDFS
	KDVKKLGFTLLELLSEGLGLDRSYLKDYMDCFHLFCSCNYYPPCPQPELTMGTIQHTDIG
	FVTILLQDDMGGLQVLHQNHWVDVPPTPGSLVVNIGDFLQLLSNDKYLSVEHRAISNNVG
	SRMSITCFFGESPYQSSKLYGPITELLSEDNPPKYRATTVKDHTSYLHNRGLDGTSALSR
	YKI
	Inparanoid	Protein ID	Species	Score	E Value	Description	Alternative ID
	Cluster	At1g06620.1	Arabidopsis thaliana	382.874	6.83769e-105	2-oxoglutarate-dependent dioxygenase, putative similar to 2A6 (GI:599622) and tomato ethylene synthesis regulatory protein E8 (SP|P10967); contains Pfam profile: PF00671 Iron/Ascorbate oxidoreductase family	Q84MB3 (Uniprot)
	Sigle!
12	RecName: Full=Suberization-associated anionic peroxidase 2; AltName: Full=TMP2; Flags: Precursor
	Blastsearch for the sequence:
	MGFRLSLLSLAVSLVALALAGVAIYRNTYEAMIMNNGSLLQNISPDIDSLESGEVSILIL
	NDKKKNSDKYLSQQLTQESCVFSAVKGVVDSAIDNETRMGASLIRLHFHDCFVDGCDGGI
	LLDDINGTFTGEQNSPPNNNSVRGFEVIAQAKQSVVDSCPNISVSCADILAIAARDSLAK
	LGGQTYTVALGRSDATTANFSGAINQLPAPSDNLTVQIQKFSDKNFTVREMVALAGAHTV
	GFARCSTVCTSGNVNPAAQLQCNCSATLTDSDLQQLDTTPAVFDKVYYDNLNNNQGIMFS
	DQVLTGNTTTAGFVTTYSNNVTVFLEDFAAAMIKMGNLPPSAGAQLEIRDVCSRVNPTSV
	ASM
	Inparanoid	Protein ID	Species	Score	E Value	Description	Alternative ID
	Cluster	LOC_Os07g48010.1	Oryza sativa	229.95	7.40782e-59	protein peroxidase precursor, putative, expressed
	Cluster	At5g05340.1	Arabidopsis thaliana	224.942	2.38301e-57	peroxidase, putative similar to peroxidase [Nicotiana tabacum] gi|5381253|dbj|BAA82306; similar to Peroxidase P7 [Brassica rapa (Turnip)] SWISS-PROT:P00434	Q9FLC0 (Uniprot)
19	catalase [Solanum lycopersicum]
	Blastsearch for the sequence:
	MDPSKYRPSSAYDTPFLTTNAGGPVYNNVSSLTVGPRGPVLLEDYYLIEKLATFDREKIP
	ERVVHARGASAKGFFEVTHDISHLTCADFLRAPGAQTPVICRFSTVVHERGSPESIRDIR
	GFAVKFYTREGNFDLVGNNVPVFFNRDAKSFPDTIRALKPNPKSHIQENWRILDFFSFLP
	ESLHTFAFFYDDVCLPTDYRHMEGFGVHAYQLINKEGKAHYVKFHWKPTCGVKCMSEEEA
	IRVGGTNHSHATKDLYDSIAAGNYPEWKLFIQTMDPEDVDKFDFDPLDVTKTWPEDLLPL
	IPVGRLVLNRNIDNFFAENEQLAFNPGHIVPGIYYSEDKLLQTRIFAYADTQRHRIGPNY
	MQLPVNAPKCGHHNNHRDGAMNMTHRDEEVDYLPSRFDPCRPAEQYPIPSCVLNGRRTNC
	VIPKENNFKQAGERYRSWEPDRQDRYINKWVESLSDPRVTHEIRSIWISYLSQADKSCGQ
	KVASRLTVKPTM
	Inparanoid	Protein ID	Species	Score	E Value	Description	Alternative ID
	Cluster	At4g35090.1	Arabidopsis thaliana	825.083	0	catalase 2 identical to catalase 2 SP:P25819, GI:17865693 from [Arabidopsis thaliana]	P25819 (Uniprot)
45	RecName: Full=Catalase isozyme 2
	Blastsearch for the sequence:
	MDPSKYRPSSAYDTPFLTTNAGGPVYNNVSSLTVGPRGPVLLEDYYLIEKLATFDREKIP
	ERVVHARGASAKGFFEVTHDISHLTCADFLRAPGAQTPVICRFSTVVHERGSPESIRDIR
	GFAVKFYTREGNFDLVGNNVPVFFNRDAKSFPDTIRALKPNPKSHIQENWRILDFFSFLP
	ESLHTFAFFYDDVCLPTDYRHMEGFGVHAYQLINKEGKAHYVKFHWKPTCGVKSMSEEEA
	IRVGGTNHSHATKDLYDSIAAGNYPEWKLFIQTMDPEDVDKFDFDPLDVTKTWPEDLLPL
	IPVGRLVLNRNIDNFFAENEQLAFNPGHIVPGIYYSEDKLLQTRIFAYADTQRHRIGPNY
	MQLPVNAPKCGHHNNHRDGAMNMTHRDEEVDYLPSRFDPCRPAEQYPIPACVLNGRRTNC
	VIPKENNFKQAGERYRSWESDRQDRYITKWVESLSDPRVTHEIRSIWISYLSQADKSCGQ
	KVASRLTVKPTM
	Inparanoid	Protein ID	Species	Score	E Value	Description	Alternative ID
	Cluster	At4g35090.1	Arabidopsis thaliana	823.543	0	catalase 2 identical to catalase 2 SP:P25819, GI:17865693 from [Arabidopsis thaliana]	P25819 (Uniprot)
	Repeat!
5	enolase [Solanum lycopersicum]
	Blastsearch for the sequence:
	LGANAILAVSLAVCKAGAAVKKIPLYKHIANLAGNKKLVLPVPAFNVINGGSHAGNKLAM
	QEFMILPVGASSFKEAMKMGCEVYHHLKAVIKKKYGQDATNVGDEGGFAPNIQENKEGLE
	LLKTAIEKAGYTGKVVIGMDVAASEFYGKDKTYDLNFKEENNNGSQKISGDQLKDLYKSF
	VSEYPIVSIEDPFDQDDWETYAKLTAEIGQKVQIVGDDLLVTNPKRVAKAISEKTCNALL
	LKVNQIGSVTESIEAVKMSKQAGWGVMTSHRSGETEDTFIADLAVGLSTGQIKTGAPCRS
	ERLAKYNQLLRIEEELGSDAVYAGAS
	Inparanoid	Protein ID	Species	Score	E Value	Description	Alternative ID
	Cluster	At2g36530.1	Arabidopsis thaliana	600.512	1.78575e-170	enolase identical to SWISS-PROT:P25696 enolase (EC 4.2.1.11) (2-phosphoglycerate dehydratase)(2-phospho-D- glycerate hydro-lyase) [Arabidopsis thaliana]	P25696 (Uniprot)
	Cluster	LOC_Os10g08550.1	Oryza sativa	592.808	3.72352e-168	protein enolase, putative, expressed
8	ethylene-responsive enolase [Solanum lycopersicum]
	Blastsearch for the sequence:
	CRAAVPSGASTGIYEALELRDGGSDYLGKGVSKAVNNVNSIIGPALVGKDPTDRAGLDNF
	MVHQLDGTQNEWGW
	Inparanoid	Protein ID	Species	Score	E Value	Description	Alternative ID
	Cluster	At2g36530.1	Arabidopsis thaliana	137.887	5.80083e-32	enolase identical to SWISS-PROT:P25696 enolase (EC 4.2.1.11) (2-phosphoglycerate dehydratase)(2-phospho-D- glycerate hydro-lyase) [Arabidopsis thaliana]	P25696 (Uniprot)
	Repeat!
21	viral envelope protein [Nicotiana tabacum]
	Blastsearch for the sequence:
	VENQANPTTAETLDATRRVDDATVAIRSAINNLIVELIRGTGSYNRSSFESSYGLVWTSG
	PAT
	No hits found!
25	BTF3-like transcription factor [Solanum lycopersicum]
	Blastsearch for the sequence:
	MNVEKLQKMAGSVRTGGKGTMRRKKKAVHKTTTTDDKRLQSTLKRIGVNGIPAIEEVNIF
	KEDVVIQFVNPKVQASIAANTWVVSGTPQTKKLQDILPQIIHQLGPDNLENLKKLAEQFQ
	KQAPGAADAAAGAVAAQEDGDDVPELVAGETFEAAAEENHAS
	Inparanoid	Protein ID	Species	Score	E Value	Description	Alternative ID
	Cluster	LOC_Os10g34180.1	Oryza sativa	202.601	2.52906e-51	protein transcription factor BTF3, putative, expressed
	Cluster	At1g73230.1	Arabidopsis thaliana	202.601	2.52906e-51	nascent polypeptide-associated complex (NAC) domain-containing protein similar to SP|P20290 Transcription factor BTF3 (RNA polymerase B transcription factor 3) {Homo sapiens}; contains Pfam profile PF01849: NAC domain	Q9CAT7 (Uniprot)
35	RecName: Full=Capsid protein; AltName: Full=Coat protein
	Blastsearch for the sequence:
	MSYSITSPSQFVFLSSVWADPIELLNVCTNSLGNQFQTQQARTTVQQQFSEVWKPFPQST
	VRFPGDVYKVYRYNAVLDPLITALLGSFDTRNRIIEVENQQSPTTAETLDATRRVDDATV
	AIRSAINNLVNELVRGTGLYNQNTFESMSGLVWTSAPAS
	ERROR!
24	RecName: Full=Capsid protein; AltName: Full=Coat protein
	Blastsearch for the sequence:
	MSYSITSPSQFVFLSSVWADPIELLNVCTNSLGNQFQTQQARTTVQQQFSEVWKPFPQST
	VRFPGDVYKVYRYNAVLDPLITALLGAFDTRNRIIEVENQQSPTTAETLDATRRVDDATV
	AIRSAINNLVNELVRGTGLYNQNTFESMSGLVWTSAPAS
	ERROR!
9	ATP synthase CF1 beta chain [Solanum lycopersicum]
	Blastsearch for the sequence:
	MRINPTTSGSGVSTLEKKNPGRVVQIIGPVLDVAFPPGKMPNIYNALVVQGRDSVGQPIN
	VACEVQQLLGNNRVRAVAMSATEGLTRGMAVIDTGAPISVPVGGATLGRIFNVLGEPVDN
	LGPVDTSTTSPIHRSAPAFIQLDTKLSIFETGIKVVDLLAPYRRGGKIGLFGGAGVGKTV
	LIMELINNIAKAHGGVSVFGGVGERTREGNDLYMEMKESGVINKENIAESKVALVYGQMN
	EPPGARMRVGLTALTMAEYFRDVNEQDVLLFIDNIFRFVQAGSEVSALLGRMPSAVGYQP
	TLSTEMGSLQERITSTKEGSITSIQAVYVPADDLTDPAPATTFAHLDATTVLSRGLAAKG
	IYPAVDPLDSTSTMLQPRIVGEEHYETAQRVKQTLQRYKELQDIIAILGLDELSEEDRLL
	VARARKIERFLSQPFFVAEVFTGSPGKYVGLAETIRGFQLILSGELDGLPEQAFYLVGTI
	DEATAKAMNLEMESNLKK
	Inparanoid	Protein ID	Species	Score	E Value	Description	Alternative ID
	Cluster	LOC_Os10g21266.1	Oryza sativa	889.412	0	protein ATP synthase subunit beta, putative
	Cluster	LOC_Os06g39740.1	Oryza sativa	878.626	0	protein ATP synthase subunit beta, putative
34	ATP synthase F1 subunit 1 (mitochondrion) [Nicotiana tabacum]
	Blastsearch for the sequence:
	MELSPRAAELTSLLESRISNFYTNFQVDEIGRVVSVGDGIARVYGLNEIQAGEMVEFASG
	VKGIALNLENENVGIVVFGSDTAIKEGDLVKRTGSIVDVPAGKAMLGRVVDGLGVPIDGR
	GALSDHERRRVEVKAPGIIERKSVHEPMQTGLKAVDSLVPIGRGQRELIIGDRQTGKTAI
	AIDTILNQKQLNSRATSESETLYCVYVAIGQKRSTVAQLVQILSEANALEYSILVAATAS
	DPAPLQFLAPYSGCAMGEYFRDNGMHALIIYDDLSKQAVAYRQMSLLLRRPPGREAFPGD
	VFYLHSRLLERAAKRSDQTGAGSLTALPVIETQAGDVSAYIPTNVISITDGQICLETELF
	YRGIRPAINVGLSVSRVGSAAQLKTMKQVCGSLKLELAQYREVAAFAQFGSDLDAATQAL
	LNRGARLTEVLKQPQYAPLPIEKQILVIYAAVNGFCDRMPLDRISQYERAILNSVKPELL
	QSFLEKGGLTNERKMELDTFLKESALAFI
	Inparanoid	Protein ID	Species	Score	E Value	Description	Alternative ID
	Cluster	LOC_Os09g08910.1	Oryza sativa	918.302	0	protein ATP synthase, putative, expressed
	Cluster	At2g07698.1	Arabidopsis thaliana	906.36	0	ATP synthase alpha chain, mitochondrial, putative very strong similarity to SP|P23413 ATP synthase alpha chain, mitochondrial (EC 3.6.3.14) {Brassica campestris}; contains Pfam profiles PF00006: ATP synthase alpha/beta family nucleotide-binding domain, PF00306: ATP synthase ab C terminal, PF02874: ATP synthase alpha/beta family beta-barrel domain	Q27GL9 (Uniprot)
27	calmodulin [Solanum lycopersicum]
	Blastsearch for the sequence:
	QIAEFKEAFSLFDKDGDGCITTKELGTVMRSLGQNPTEAELQDMINEVDADGNGTIDFPE
	FLNLMARKMKDTDSEEELKEAFRVFDEDQNGFISAAELRHVMTNLGEKLTDEEVDEMI
	Inparanoid	Protein ID	Species	Score	E Value	Description	Alternative ID
	Cluster	4895276	Sorghum bicolor	235.343	2.64953e-61
	Cluster	LOC_Os07g48780.1	Oryza sativa	235.343	2.64953e-61	protein OsCam1-2 - Calmodulin, expressed
	Cluster	At2g27030.3	Arabidopsis thaliana	234.187	5.90253e-61	calmodulin-2/3/5 (CAM5) (TCH1) identical to calmodulin GI:474183 from [Arabidopsis thaliana], SP|P25069 Calmodulin-2/3/5 {Arabidopsis thaliana}	P25069 (Uniprot)
28	14-3-3 family protein [Solanum lycopersicum]
	Blastsearch for the sequence:
	MASPREENVYMAKFAEQAERSYEEMVEFMEKVVFSLNGEELTVEERNLLSVPYGGLIGAR
	RASWRIISSIEQKEESRGNEDHVASIKKYRSQIENELTSICNGILKLLDSKLIGSAATGD
	SKVFYLKMKGDYYRYLAEFKTGTERKEAAENTLSAYKSAQDIANGELAPTHPIRLGLALN
	FSVFYYEILNSPDRACNLAKQAFDEAIAELDTLGEESYKDSTLIMQLLRDNLTLWTSDMQ
	DDGTDEIKEPSKADNE
	Inparanoid	Protein ID	Species	Score	E Value	Description	Alternative ID
	Cluster	At1g78300.1	Arabidopsis thaliana	394.815	9.96553e-109	14-3-3 protein GF14 omega (GRF2) identical to GF14omega isoform GI:487791 from [Arabidopsis thaliana]	Q01525 (Uniprot)
31	adenine phosphoribosyltransferase-like [Solanum tuberosum]
	Blastsearch for the sequence:
	MAPHDPILKDERIAGIASAIRVIPDFPKPGIMFQDITTLLLDPKAFKDTIDLFVERYKDK
	NISVVAGIEARGFIFGPPIALAIGAKFVPMRKPKKLPGEVISEEYSLEYGTDKMEMHVGA
	VQAGECALVVDDLIATGGTLSAAIRLLERVGVEVFECACVIELPELKGRERLGDKPLFVL
	VS
	Inparanoid	Protein ID	Species	Score	E Value	Description	Alternative ID
	Cluster	At1g27450.1	Arabidopsis thaliana	292.738	2.58556e-78	adenine phosphoribosyltransferase 1 (APT1) nearly identical to SP|P31166 Adenine phosphoribosyltransferase 1 (EC 2.4.2.7) (APRT) {Arabidopsis thaliana}	P31166 (Uniprot)
37	ISPH protein [Solanum lycopersicum]
	Blastsearch for the sequence:
	MAIPLQFSSISTRTDLSLPETRTFRLPKPFSVIRCSAGEPVPSSSATAESEFDAKVFRKN
	LTRSANYNRKGFGHKEATLELMNREYTSDIIKKLKENEFEYTWGNVTVKLAESYGFCWGV
	ERAVQIAYEARKQFPTERIWITNEIIHNPTVNKRLEDMDVKNIPLEEGKKNFDVVDKDDV
	VVLPAFGAAVDEMLVLSDKNVQIVDTTCPWVTKVWNTVEKHKKGEYTSIIHGKYAHEETV
	ATASFAGKYIIVKNMAEATYVCDYILGGKLDGSSSTKEAFMQKFKYAVSEGFDPDVDLVK
	AGIANQTTMLKGETEDIGKLVERTMMQKYGVENVNNHFVSFNTICDATQERQDAMYKLVE
	QKLDLMLVIGGWNSSNTSHLQEIAEERGIPSYWIDSEQRVGPGNKISYKLMHGELVEKEN
	FLPEGPITVGVTSGASTPDKVVEDVLIKVFDIKREEALQLA
	Inparanoid	Protein ID	Species	Score	E Value	Description	Alternative ID
	Cluster	At4g34350.1	Arabidopsis thaliana	730.324	0	LytB family protein contains Pfam profile: PF02401 LytB protein	Q94B35 (Uniprot)
38	chloroplast elongation factor TuB (EF-TuB) [Nicotiana sylvestris]
	Blastsearch for the sequence:
	PTTTPSTTHPRRFTVRAARGKFERKKPHVNIGTIGHVDHGKTTLTAALTMALASMGNSAP
	KKYDEIDAAPEERARGITINTATVEYETENRHYAHVDCPGHADYVKNMITGAAQMDGAIL
	VVSGADGPMPQTKEHILLAKQVGVPNMVVFLNKQDQVDDEELLELVELEVRELLSSYEFP
	GDEIPIISGSALLALEALMANPSIKRGENQWVDKIYQLMDNVDEYIPIPQRQTELPFLMA
	IEDVFSITGRGTVATGRVERGTVKVGEIVDIVGLKDTRNTTVTGVEMFQKILDEAMAGDN
	VGLLLRGIQKIDIQRGMVLAKPGTITPHTKFEALVYVLKKEEGGRHSPFFAGYRPQFYMR
	TTDVTGKVTVIMSDKGEESKMVMPGDRVNMVVELIMPVACEQGMRFAIREGGKTVGAGVI
	QKILE
	Inparanoid	Protein ID	Species	Score	E Value	Description	Alternative ID
	Cluster	At4g20360.1	Arabidopsis thaliana	694.501	0	elongation factor Tu / EF-Tu (TUFA) identical to SWISS-PROT:P17745 elongation factor Tu, chloroplast precursor (EF-Tu) [Arabidopsis thaliana]	P17745 (Uniprot)
3	plastid transketolase [Nicotiana tabacum]
	Blastsearch for the sequence:
	MASSSSLTLSQAILSRSVPRHGSASSSQLSPSSLTFSGLKSNPNITTSRRRTPSSAAAAA
	VVRSPAIRASAATETIEKTETALVDKSVNTIRFLAIDAVEKANSGHPGLPMGCAPMGHIL
	YDEVMRYNPKNPYWFNRDRFVLSAGHGCMLQYALLHLAGYDAVREEDLKSFRQWGSKTPG
	HPENFETPGVEVTTGPLGQGIANAVGLALVEKHLAARFNKPDAEIVDHYTYVILGDGCQM
	EGISQEACSLAGHWGLGKLIAFYDDNHISIDGDTEIAFTEDVGARFEALGWHVIWVKNGN
	TGYDEIRAAIKEAKTVTDKPTMIKVTTTIGFGSPNKANSYSVHGSALGAKEVEATRSNLG
	WPYEPFHVPEDVKSHWSRHVTEGAALEAGWNTKFAEYEKKYPEEAAELKSITTGELPAGW
	EKALPTYTPESPADATRNLSQQNLNALVKVLPGFLGGSADLASSNMTLMKMFGDFQKNTP
	EERNLRFGVREHGMGAICNGIALHSPGLIPYCATFFVFTDYMRGAMRISALSEAGVIYVM
	THDSIGLGEDGPTHQPIEHLASFRAMPNILMFRPADGNETAGAYKVAVLKWKTPSILALS
	RQKLPQLAGSSIEGAAKGGYILSDNSSGNKPDVILIGTGSELEIAVKAADELRKEGKAVR
	VVSFVCWELFEEQSADYKESVLPSSVTARVSIEAGSTFGWEKYVGSKGKAIGIDRWGASA
	PAGKIYKEYGITAEAVVAAAKQVS
	Inparanoid	Protein ID	Species	Score	E Value	Description	Alternative ID
	Cluster	LOC_Os06g04270.1	Oryza sativa	1186.79	0	protein transketolase, chloroplast precursor, putative, expressed
	Cluster	At3g60750.1	Arabidopsis thaliana	1177.16	0	transketolase, putative strong similarity to transketolase 1 [Capsicum annuum] GI:3559814; contains Pfam profiles PF02779: Transketolase, pyridine binding domain, PF02780: Transketolase, C-terminal domain, PF00456: Transketolase, thiamine diphosphate binding domain	Q8RWV0 (Uniprot)
10	hypothetical protein [Citrus x paradisi]
	Blastsearch for the sequence:
	MAEASPAAANAELLEWPKKDKRRFLHAVYRVGDLDRTIKFYTECFGMKLLRKRDVPEEKY
	SNAFLGFGPEQSHFVVELTYNYGVTSYDIGTGFGHFAIATEDVYKLVENIRAKGGNVTRE
	PGPLKGGTTHIAFVKDPDGYIFELIQRGPTPEPLCQVMLRVGDLGRSIKFYEKALGMKLL
	RTVDKPEYKYTLAMLGYAEEDQTTVLELTYNYGVTEYTKGNAYAQVAISTDDVYKSAEVV
	NLVTQELGGKITRQPGSIPGLNTKITSFVDPDGWKTVLVDNEDFLKEIQSE
	Inparanoid	Protein ID	Species	Score	E Value	Description	Alternative ID
	Cluster	At1g11840.1	Arabidopsis thaliana	477.248	1.89649e-133	lactoylglutathione lyase, putative / glyoxalase I, putative highly similar to putative lactoylglutathione lyase SP:Q39366 from [Brassica oleracea]	Q3EDE2 (Uniprot) O65398 (Uniprot)
16	formate dehydrogenase [Solanum lycopersicum]
	Blastsearch for the sequence:
	MAMRRVASTAARAIASPSSLVFTRELQASPGPKKIVGVFYKANEYAEMNPNFLGCAENAL
	GIREWLESKGHQYIVTPDKEGPDCELEKHIPDLHVLISTPFHPAYVTAERIKKAKNLQLL
	LTAGIGSDHVDLKAAAAAGLTVAEVTGSNTVSVAEDELMRILILVRNFLPGHHQVINGEW
	NVAAIAHRAYDLEGKTVGTVGAGRIGRLLLQRLKPFNCNLLYHDRLKMDSELENQIGAKF
	EEDLDKMLSKCDIVVINTPLTEKTKGMFDKERIAKLKKGVLIVNNARGAIMDTQAVVDAC
	NSGHIAGYSGDVWYPQPAPKDHLWRYMPNQAMTPHISGTTIDAQLRYAAGTKDMLDRYFK
	GEDFPAENYIVKDGELAPQYR
	Inparanoid	Protein ID	Species	Score	E Value	Description	Alternative ID
	Cluster	At5g14780.1	Arabidopsis thaliana	626.706	2.92786e-178	formate dehydrogenase (FDH) identical to GI:7677266	Q9S7E4 (Uniprot)
32	alcohol dehydrogenase-2 [Solanum lycopersicum]
	Blastsearch for the sequence:
	MSTTVGQVIRCKAAVAWEAGKPLVMEEVDVAPPQKMEVRLKILYTSLCHTDVYFWEAKGQ
	NPVFPRILGHEAAGIVESVGEGVTDLAPGDHVLPVFTGECKDCAHCKSEESNMCSLLRIN
	TDRGVMLNDGKSRFSINGNPIYHFVGTSTFSEYTVVHVGCVAKINPLAPLDKVCVLSCGI
	STGLGASLNVAKPTKGSSVAIFGLGAVGLAAAEGARIAGASRIIGVDLNASRFEQAKKFG
	VTEFVNPKDYSKPVQEVIAEMTDGGVDRSVECTGHIDAMISAFECVHDGWGVAVLVGVPH
	KEAVFKTHPLNFLNERTLKGTFFGNYKPRSDIPCVVEKYMNKELELEKFITHTLPFAEIN
	KAFDLMLKGEGLRCIITMAD
	Inparanoid	Protein ID	Species	Score	E Value	Description	Alternative ID
	Cluster	LOC_Os11g10480.1	Oryza sativa	618.616	7.94167e-176	protein dehydrogenase, putative, expressed
	Cluster	At1g77120.1	Arabidopsis thaliana	602.053	7.69214e-171	alcohol dehydrogenase (ADH) identical to alcohol dehydrogenase GI:469467 from (Arabidopsis thaliana)	P06525 (Uniprot)
3	plastid transketolase [Nicotiana tabacum]
	Blastsearch for the sequence:
	MASSSSLTLSQAILSRSVPRHGSASSSQLSPSSLTFSGLKSNPNITTSRRRTPSSAAAAA
	VVRSPAIRASAATETIEKTETALVDKSVNTIRFLAIDAVEKANSGHPGLPMGCAPMGHIL
	YDEVMRYNPKNPYWFNRDRFVLSAGHGCMLQYALLHLAGYDAVREEDLKSFRQWGSKTPG
	HPENFETPGVEVTTGPLGQGIANAVGLALVEKHLAARFNKPDAEIVDHYTYVILGDGCQM
	EGISQEACSLAGHWGLGKLIAFYDDNHISIDGDTEIAFTEDVGARFEALGWHVIWVKNGN
	TGYDEIRAAIKEAKTVTDKPTMIKVTTTIGFGSPNKANSYSVHGSALGAKEVEATRSNLG
	WPYEPFHVPEDVKSHWSRHVTEGAALEAGWNTKFAEYEKKYPEEAAELKSITTGELPAGW
	EKALPTYTPESPADATRNLSQQNLNALVKVLPGFLGGSADLASSNMTLMKMFGDFQKNTP
	EERNLRFGVREHGMGAICNGIALHSPGLIPYCATFFVFTDYMRGAMRISALSEAGVIYVM
	THDSIGLGEDGPTHQPIEHLASFRAMPNILMFRPADGNETAGAYKVAVLKWKTPSILALS
	RQKLPQLAGSSIEGAAKGGYILSDNSSGNKPDVILIGTGSELEIAVKAADELRKEGKAVR
	VVSFVCWELFEEQSADYKESVLPSSVTARVSIEAGSTFGWEKYVGSKGKAIGIDRWGASA
	PAGKIYKEYGITAEAVVAAAKQVS
	Inparanoid	Protein ID	Species	Score	E Value	Description	Alternative ID
	Cluster	LOC_Os06g04270.1	Oryza sativa	1186.79	0	protein transketolase, chloroplast precursor, putative, expressed
	Cluster	At3g60750.1	Arabidopsis thaliana	1177.16	0	transketolase, putative strong similarity to transketolase 1 [Capsicum annuum] GI:3559814; contains Pfam profiles PF02779: Transketolase, pyridine binding domain, PF02780: Transketolase, C-terminal domain, PF00456: Transketolase, thiamine diphosphate binding domain	Q8RWV0 (Uniprot)
44	cytosolic ascorbate peroxidase 1 [Solanum lycopersicum]
	Blastsearch for the sequence:
	MGKCYPTVSEEYLKAVDKCKRKLRGLIAEKNCAPIMLRLAWHSAGTYDVCSKTGGPFGTM
	RFKAELAHGANNGLDIALRLLEPIREQFPTLSHADFHQLAGVVAVEVTGGPDVPFHPGRE
	DKPEPPVEGRLPDATKGCDHLRDVFKKQMGLSDQDIVALSGAHTLGRAHKERSGFEGPWT
	ANPLIFDNSYFTELLSGEKEGLLQLPSDKALLCDPAFRPLVEKYAADEDAFFADYAEAHL
	KLSELGFAEA
	Inparanoid	Protein ID	Species	Score	E Value	Description	Alternative ID
	Cluster	At1g07890.1	Arabidopsis thaliana	413.305	2.58451e-114	L-ascorbate peroxidase 1, cytosolic (APX1) identical to SP|Q05431 L-ascorbate peroxidase, cytosolic (EC 1.11.1.11) (AP) {Arabidopsis thaliana}, L-ascorbate peroxidase [Arabidopsis thaliana] gi|16173|emb|CAA42168; strong similarity to cytosolic ascorbate peroxidase [Spinacia oleracea] gi|1384110|dbj|BAA12890	Q05431 (Uniprot)
46	glyceraldehyde 3-phosphate dehydrogenase [Solanum lycopersicum]
	Blastsearch for the sequence:
	MTYMFKYDSVHGQWKHHELKVKDEKTLLFGEKAVTVFGFRNPEETSMDRLGADYIVESTG
	VFTDKDKPAAHLKGGAKKFIISAPSKDAPMFVVGVNEKEYNPELNIVSNASCTTNCLAPL
	AKVINDRFGIVEGLMTTVHSITATQKTVDGPSAKDWRGGRAASFNIIPSSTGAAKAVGKV
	LPALNGKLTGMAFRVPTVDVSVVDLTVRLEKEATYDEIKAAIKEESEGKLKGILGYTEDD
	VVSTDFVGDNRPSIFDAKAGIALSKNFVKLVAWYDNEWGYSTRVVDLIIHMSSVQ
	Inparanoid	Protein ID	Species	Score	E Value	Description	Alternative ID
	Cluster	At3g04120.1	Arabidopsis thaliana	527.709	1.25324e-148	glyceraldehyde-3-phosphate dehydrogenase, cytosolic (GAPC) / NAD-dependent glyceraldehyde-3-phosphate dehydrogenase identical to SP|P25858 Glyceraldehyde 3-phosphate dehydrogenase, cytosolic (EC 1.2.1.12) {Arabidopsis thaliana}	P25858 (Uniprot)
